# Supplementary material for: Novel genetic advances in schizophrenia: an interview with Michael O’Donovan
Source: BMC Med. 2015 Aug 5;13:181. doi: 10.1186/s12916-015-0417-1 (PMC4526195; doi:10.1186/s12916-015-0417-1)
Supplement: Additional file 1: — Q & A an interview with Michael O’Donovan. [file 12916_2015_417_MOESM1_ESM.zip]

Archive with 1 entries (1 files):
- 12916_2015_417_MOESM1_ESM.mp3
